# Supplementary material for: Metabolic heterogeneity signature of primary treatment-naïve prostate cancer
Source: Oncotarget. 2017 Feb 9;8(16):25928–41. doi: 10.18632/oncotarget.15237 (PMC5432227; doi:10.18632/oncotarget.15237)
Supplement: Supplementary file 1 [file oncotarget-08-25928-s001.xlsx]

## Sheet: Sheet1
Supplementary Table 1. Pathway Gene List
Pathways	Gene List
Cholesterogenesis	Gene Symbol
	ACAT1
	ACAT2
	CYP51A1
	EBP
	FDFT1
	FDPS
	GGPS1
	HMGCR
	HMGCS1
	HMGCS2
	IDI1
	LBR
	LSS
	MVD
	MVK
	PMVK
	TM7SF2
CDP-Choline	Gene Symbol
	CHDH
	CHPT1
	PCYT1A
	PLD1
	PLD2
	SLC44A1
Choline_Phosphocholine	Gene Symbol
	CHKA
	GDPD1
	LYPLA1
	LYPLA2
	PEMT
	PLA2G7
	SLC44A4
Fatty Acid Activation and uptake	Gene Symbol
	ACSBG1
	ACSL1
	ACSL3
	ACSL4
	ACSL5
	ACSL6
	SLC27A1
	SLC27A2
	SLC27A3
	SLC27A4
	SLC27A5
	SLC27A6
Fatty Acid B-oxidation	Gene Symbol
	ACAA1
	ACAA2
	ACAD10
	ACAD11
	ACAD8
	ACAD9
	ACADL
	ACADM
	ACADS
	ACADSB
	ACADVL
	ACAT1
	ACAT2
	ACSBG1
	ACSL1
	ACSL3
	ACSL4
	ACSL5
	ACSL6
	CPT1A
	CPT1B
	CPT1C
	CPT2
	ECHS1
	EHHADH
	HADH
	HADHA
	HADHB
	HSD17B4
	SLC27A1
	SLC27A2
	SLC27A3
	SLC27A4
	SLC27A5
	SLC27A6
Gluconeogenesis	Gene Symbol
	ALDOB
	ENO1
	ENO2
	ENO3
	FBP1
	G6PC3
	GAPDH
	GPI
	LDHB
	MDH1
	MDH1B
	MDH2
	PC
	PCK2
	PFKFB2
	PFKFB3
	PFKFB4
	PGAM5
	PGK1
	TPI1
Glutaminolysis	Gene Symbol
	GLS
	GLS2
	GLUD1
	GLUD2
	GOT1
	GOT2
	IDH1
	IDH2
	IDH3A
	IDH3B
	IDH3G
	OGDH
	OGDHL
Glycolysis	Gene Symbol
	ADPGK
	ALDOA
	ALDOB
	ALDOC
	ENO1
	ENO2
	ENO3
	FBP1
	GAPDH
	GCK
	GPI
	HK1
	HK2
	HK3
	LDHA
	PFKFB2
	PFKFB3
	PFKFB4
	PFKL
	PFKM
	PGAM1
	PGAM5
	PKM
	TPI1
Ketogenesis	Gene Symbol
	BDH1
	ACAT2
	ACAA2
	ACAT1
	HMGCL
	HMGCS2
Ketolysis	Gene Symbol
	OXCT2
	OXCT1
	BDH2
	BDH1
	ACAT2
	ACAT1
Lipogenesis	Gene Symbol
	ACACB
	ACAT1
	ACAT2
	ACLY
	ACSBG1
	ACSL1
	ACSL3
	ACSL4
	ACSL5
	ACSL6
	ACSS1
	ACSS2
	ACSS3
	CPT1A
	CYP51A1
	DBI
	EBP
	FADS1
	FADS2
	FASN
	FDFT1
	FDPS
	GGPS1
	HMGCR
	HMGCS1
	HMGCS2
	IDI1
	INSIG1
	INSIG2
	LBR
	LDLR
	LSS
	MGLL
	MVD
	MVK
	PMVK
	SCD5
	SREBF1
	SREBF2
	TM7SF2
Oxpho Complex I	Gene Symbol
	NDUFS2
	NDUFA3
	NDUFA11
	NDUFB7
	NDUFAF2
	NDUFB3
	NDUFV3
	NDUFA4
	NDUFA4L2
	NDUFAF6
	NDUFA10
	NDUFA1
	NDUFA13
	NDUFAF1
	NDUFS3
	NDUFA6
	NDUFB1
	NDUFAB1
	NDUFV2
	NDUFA5
	NDUFA2
	NDUFS7
	NDUFB5
	NDUFC2
	NDUFA12
	NDUFB8
	NDUFB6
	NDUFAF7
	NDUFAF4
	NDUFB4
Oxpho Complex II	Gene Symbol
	SDHA
	SDHB
	SDHC
	SDHD
Oxpho Complex III	Gene Symbol
	UQCRC2
	CYB5A
	CYB5B
	UQCRC1
Oxpho Complex IV	Gene Symbol
	COX7A2L
	COX14
	COX4I1
	COX5B
	COX20
	COX8A
	COX7A1
	COX11
	COX7A2
	COX17
	COX18
	COX6B1
	COX15
	COX10
	COX5A
	COX16
	COX7C
	COX19
	COX7B
	COX4I2
	COX6A1
Oxpho Complex V	Gene Symbol
	ATP5F1
	ATP5H
	ATP5A1
	ATP5G1
	ATP5E
	ATP5D
	ATP5B
	ATP5S
	ATP5SL
	ATP5G3
	ATP5C1
Pentose Phosphate Path	Gene Symbol
	H6PD
	PGD
	PGLS
	RPE
	RPIA
	TALDO1
	TKT
TCA Cycle	Gene Symbol
	ACO1
	ACO2
	CS
	DLAT
	DLD
	DLST
	FH
	IDH1
	IDH2
	IDH3A
	IDH3B
	IDH3G
	MDH1
	MDH1B
	MDH2
	OGDH
	OGDHL
	PC
	PCK2
	PDHA1
	PDHB
	SDHB
	SDHC
	SDHD
	SDHA
	SUCLA2
	SUCLG1
	SUCLG2
Pyruvate to Acetyl CoA	Gene Symbol
	LDHB
	DLD
	DLAT
	PDHB
	PDHA1
Lactate generation	Gene Symbol
	LDHA
	PKM
	PDK1
Proline synthesis	Gene Symbol
	PYCRL
	ALDH18A1
	PYCR1
	PYCR2
Proline Degradation	Gene Symbol
	PRODH
	OAT
	ALDH4A1
	GLUL
One-carbon Metabolism	Gene Symbol
	ALDH1L1
	ALPI
	ALPL
	ALPP
	ALPPL2
	AMT
	ATIC
	DHFR
	FPGS
	FTCD
	GART
	GCH1
	GGH
	GLDC
	GLS2
	MTFMT
	MTHFD1
	MTHFD1L
	MTHFD2
	MTHFD2L
	MTHFR
	MTHFS
	MTR
	PHGDH
	PSAT1
	PSPH
	PTS
	QDPR
	SHMT1
	SHMT2
	SPR
	TYMS
