# Supplementary material for: Metabolic heterogeneity signature of primary treatment-naïve prostate cancer
Source: Oncotarget. 2017 Feb 9;8(16):25928–41. doi: 10.18632/oncotarget.15237 (PMC5432227; doi:10.18632/oncotarget.15237)
Supplement: Supplementary file 2 [file oncotarget-08-25928-s002.xlsx]

## Sheet: Sheet1
Supplementary Table 2. LTL_PDX Pathway Scores
Pathway	LTL310F	LTL311	LTL313A	LTL313B	LTL313C	LTL313D	LTL313H	LTL418	LTL484	LTL467	LTL331
Cholesterogenesis	0.748813	-0.624546	0.070239	-0.244576	-0.438989	-0.568671	0.101687	0.0893978	-0.681666	1.04648	-0.128844
CDP_Choline	-0.928732	0.303234	0.150997	-0.542084	-0.223519	-0.011106	0.0323392	-0.395515	0.933884	0.15232	0.0566337
Choline_PhosphoCholine	0.0896863	0.325939	-0.0825081	-0.00738225	-0.0816319	0.336911	0.325499	-0.920532	-0.538041	-0.00986198	-0.296425
Fatty Acid B_oxidation	0.637834	0.119065	0.204095	-0.379918	-0.122982	-0.392746	-0.212191	0.283192	0.586066	0.394131	-0.183776
Fatty Acid Activation	0.664781	-0.363639	-0.0926187	-0.358569	0.0406891	-0.451252	-0.34922	0.53011	0.509812	-0.515753	0.0556587
Gluconeogenesis	0.0859749	0.897799	0.400432	-0.311921	-0.320497	-0.254457	0.153384	-0.255507	0.755132	0.108845	-0.483677
Glutaminolysis	0.0148304	-0.482438	-0.124878	-0.332528	0.395882	-0.199349	-0.248568	0.691507	0.111282	0.752813	-0.70632
Glycolysis	-0.148137	1.24874	0.207899	-0.304907	-0.411276	-0.458888	0.178364	-0.211786	0.285607	-0.525215	-0.425748
Ketogenesis	0.779179	-0.497163	0.0720244	-0.55469	-0.336979	-0.202602	-0.219392	-0.202751	1.04772	0.447931	0.536991
Ketolysis	0.124934	-0.236998	-0.0873988	-0.0639297	-0.248676	0.503398	0.0142384	-0.202751	0.250823	-0.114866	-0.373365
Lipogenesis	0.732418	-0.314605	0.21777	0.0127918	-0.250364	-0.200836	0.182418	0.269963	-0.669097	0.570983	0.0865473
Oxpho Complex V	0.842801	0.574199	0.329597	-0.135358	0.212939	-0.371235	0.0357073	0.121615	0.379811	-0.525469	-2.00542
Oxpho Complex IV	0.480297	0.00841384	0.214785	-0.207487	0.213969	-0.469065	-0.151725	0.333135	0.54751	-0.250646	-0.630576
Oxpho Complex III	0.148343	0.29832	0.205754	-0.125007	0.312237	0.115858	0.22403	0.220654	0.146658	-0.829576	-1.62931
Oxpho Complex I	0.611828	-0.0257123	0.328633	0.218985	0.341298	-0.184418	0.100297	-0.306931	0.404479	-0.320667	-1.43173
Oxpho Complex II	0.567146	0.971969	-0.019705	-0.656069	0.11498	0.014721	0.0540649	0.0558766	0.403013	0.330717	-1.89201
Pentose Phosphate Path	0.20232	-0.458702	0.380327	-0.0794937	0.057883	0.0635593	0.0249041	0.335034	0.340023	-0.465211	-1.35787
TCA Cycle	0.250592	0.251377	0.462917	-0.134626	0.101479	-0.173488	0.00276388	0.449598	-0.0912806	-0.189947	-0.866987
One-carbon Metabolism	-0.125654	0.0541013	0.200927	-0.255708	-0.36946	-0.132503	0.163685	0.0717023	0.690478	0.19598	-0.641326
Pyruvate to Acetyl CoA	0.357558	-1.19656	0.129359	-0.0131342	-0.21338	0.145987	0.3169	0.101789	0.908873	0.514527	-1.61848
Lactate generation	0.200278	2.09923	0.363141	-0.839193	-0.533884	-0.535199	-0.244792	-0.0797113	-0.273845	-0.678884	-1.18383
Proline synthesis	0.950761	0.301919	0.444427	-0.684579	-0.808633	-0.469947	-0.689439	0.665219	0.518242	0.380538	-0.89102
Proline degradation	0.593156	0.414999	0.0898898	-0.68564	-0.273348	-0.286615	-0.950091	1.36323	-0.169413	-0.72577	0.183175
