# Supplementary material for: Metabolic heterogeneity signature of primary treatment-naïve prostate cancer
Source: Oncotarget. 2017 Feb 9;8(16):25928–41. doi: 10.18632/oncotarget.15237 (PMC5432227; doi:10.18632/oncotarget.15237)
Supplement: Supplementary file 3 [file oncotarget-08-25928-s003.xlsx]

## Sheet: Sheet1
Supplementary Table 3. VPC Pathway Scores Normalized to tumour used to generate heatmap
Pathway	VPCT21	VPCT23	VPCT1	VPCT4	VPCT19	VPCT5	VPCT11	VPCT12	VPCT13	VPCT22	VPCT24	VPCT15	VPCT16	VPCT18
Cholesterogenesis	0.924092	0.221924	-0.622394	-0.354575	-0.309179	0.212467	-0.138228	0.0237104	-0.140117	-0.128457	-0.356344	0.229415	-1.50154	0.818586
CDP_Choline	-0.0641852	-0.342803	0.318633	-0.044178	0.470687	-0.0794451	0.0101719	-0.214406	0.154771	-0.0554069	0.227832	0.426632	-1.692	0.142034
Choline_PhosphoCholine	1.03396	0.0793212	0.372719	0.10451	-0.361552	0.73318	-0.583134	0.484214	-0.224179	0.398795	-0.258893	-0.648961	-1.63454	0.289919
Fatty Acid B_oxidation	0.51005	0.0903861	-0.20471	-0.289581	-0.256479	-0.0843873	0.0215428	0.197869	0.0175917	-0.152657	-0.0677615	0.0748783	-1.16253	0.501989
Fatty Acid Activation	0.219413	-0.00968542	-0.194277	-0.332575	0.048678	0.0595404	-0.0183853	-0.373913	0.111304	0.208699	0.0798975	-0.167506	-0.849124	0.0573775
Gluconeogenesis	0.0865582	0.899158	0.411783	0.168732	-0.60026	-0.224979	0.0442465	0.176167	-0.635697	-0.472755	-0.13961	0.200318	-0.109773	0.235848
Glutaminolysis	0.120607	0.193461	0.178301	0.682521	-0.424039	0.385817	0.443294	-0.399546	0.160625	-0.358614	-0.697329	0.336706	0.0314724	0.684681
Glycolysis	-0.0728492	1.41229	0.363176	0.103734	-0.426751	-0.295512	0.209857	0.422849	-0.750095	-0.478277	-0.0694664	0.0806084	-0.318038	0.231534
Ketogenesis	0.934926	-0.684023	-0.311432	0.42257	-0.486247	0.243695	0.033916	-0.141362	-0.301042	-0.250626	-0.579242	0.442098	-1.90647	0.593106
Ketolysis	0.271527	0.137898	-0.241618	-0.0406957	-0.842581	0.243695	0.265348	0.179153	-0.0357184	-0.397163	-0.599267	0.827716	-1.40315	0.540781
Lipogenesis	0.657617	-0.205353	-0.447839	-0.452289	-0.0373313	0.0420181	0.169926	0.0166149	-0.120951	-0.0531327	0.0996185	0.11568	-1.03532	0.746766
Oxpho Complex V	1.2195	0.110474	-0.220501	0.201582	-0.868702	-0.0117512	-0.430592	1.1366	-0.448239	-0.26706	-0.98892	0.0712398	0.237382	0.647233
Oxpho Complex IV	1.00553	1.16386	-0.22608	0.356826	-0.792775	-0.110887	-0.311028	1.44319	-0.621741	-0.532803	-0.968631	0.0947998	0.386312	0.252157
Oxpho Complex III	0.793459	0.557125	0.635277	0.0781645	-0.386428	-0.123337	-0.201902	0.918187	0.10165	-0.591825	-1.35968	-0.0598782	-0.968992	0.877788
Oxpho Complex I	0.96832	0.758257	-0.341553	0.105903	-0.993515	-0.166379	-0.65686	1.2759	-0.293787	-0.604272	-0.882955	0.160137	0.795388	0.315988
Oxpho Complex II	1.11234	0.787663	-0.327441	-0.018479	-0.503412	-0.0599901	-0.580223	1.0049	-0.569436	0.0333022	-0.453623	0.252767	-1.82039	0.85613
Pentose Phosphate Path	0.782839	1.24432	0.563863	0.645963	-0.821294	-0.34458	-0.348836	1.02145	-0.451584	-0.116365	-0.828607	0.125629	0.288514	0.0315513
TCA Cycle	0.580578	0.144167	-0.114883	0.170024	-0.456567	0.00133311	-0.0847815	0.19567	-0.142126	-0.143616	-0.376398	0.361859	-1.53886	0.90492
One Carbon Metabolism	0.328146	0.27693	-0.0300951	0.245074	-0.40353	0.152166	-0.23784	-0.0210654	0.0570244	-0.673377	-0.460887	0.245831	0.230861	0.385453
Pyruvate to Acetyl CoA	0.467682	-0.272023	-0.0946149	-0.148525	-0.0576333	-0.293553	-0.591596	1.08679	-0.223368	-0.464658	-0.325791	0.308231	-0.0380379	0.823473
Lactate generation	0.0635404	1.7047	0.356968	0.350845	-0.688595	-0.717734	-0.882909	1.12496	-0.587172	-0.728661	-0.54614	0.552024	-1.3811	0.615508
Proline synthesis	0.64386	0.818048	0.744358	1.65696	-1.0572	0.193176	-0.108988	0.245818	-1.07149	0.195728	-0.714223	-0.667025	-1.14399	0.698874
Proline degradation	-0.171269	0.414286	-0.226782	0.232853	0.80719	-0.252983	0.103485	-1.06154	-0.404174	-0.142639	-0.297202	0.646322	-1.41208	0.692635
