# Supplementary material for: Metabolic heterogeneity signature of primary treatment-naïve prostate cancer
Source: Oncotarget. 2017 Feb 9;8(16):25928–41. doi: 10.18632/oncotarget.15237 (PMC5432227; doi:10.18632/oncotarget.15237)
Supplement: Supplementary file 4 [file oncotarget-08-25928-s004.xlsx]

## Sheet: Sheet1
Supplementary Table 4. Wilcoxon Results of MSKCC Pathway Scores
Pathway	PCA0002	PCA0003	PCA0005	PCA0007	PCA0008	PCA0010	PCA0011	PCA0012	PCA0013	PCA0014	PCA0015	PCA0017	PCA0018	PCA0020	PCA0021	PCA0024	PCA0025	PCA0026	PCA0027	PCA0029	PCA0030	PCA0033	PCA0034	PCA0035	PCA0036	PCA0037	PCA0038	PCA0040	PCA0052	PCA0057	PCA0058	PCA0062	PCA0063	PCA0064	PCA0065	PCA0066	PCA0068	PCA0074	PCA0075	PCA0077	PCA0081	PCA0082	PCA0083	PCA0084	PCA0086	PCA0087	PCA0089	PCA0090	PCA0093
Cholesterogenesis	0.000152588	3.05e-05	0.306046	7.63e-05	0.487381	0.430679	0.00167847	0.000839233	0.963226	7.63e-05	0.547668	0.00933838	0.547668	0.853638	0.0149994	0.263321	0.13237	0.430679	0.547668	0.0149994	0.00167847	0.13237	0.0447693	0.458572	0.963226	0.000839233	0.781906	0.000213623	0.0149994	0.00038147	0.0714111	0.328949	0.0395355	0.13237	0.0128632	0.00384521	0.284164	0.000289917	0.00384521	1.53e-05	0.159378	0.306046	0.711899	0.352875	0.0796814	0.0568848	0.284164	0.108887	0.120209
CDP_Choline	0.578125	0.03125	0.9375	0.8125	0.9375	0.015625	1	0.46875	0.6875	0.8125	0.9375	0.21875	0.296875	0.296875	0.8125	0.15625	0.8125	0.8125	0.8125	0.6875	0.21875	0.578125	0.078125	0.21875	0.6875	0.296875	1	0.03125	0.078125	0.109375	0.578125	0.296875	0.9375	0.375	0.9375	0.21875	0.6875	0.03125	0.46875	0.15625	0.578125	0.8125	0.6875	0.8125	0.109375	0.21875	0.109375	0.8125	0.6875
Choline_PhosphoCholine	0.03125	0.15625	0.15625	0.03125	0.15625	0.6875	0.3125	0.3125	0.03125	0.03125	1	0.4375	0.0625	0.03125	0.0625	0.0625	0.0625	0.4375	0.21875	0.0625	0.15625	0.3125	0.0625	0.03125	0.0625	0.03125	0.03125	0.6875	0.09375	0.84375	0.5625	0.4375	0.3125	0.09375	0.4375	0.4375	0.09375	0.21875	0.3125	0.03125	0.03125	0.03125	0.03125	0.03125	0.15625	0.09375	0.84375	0.4375	0.0625
Fatty Acid B-oxidation	0.350705	0.030007	0.621516	0.0578694	0.32595	0.0649081	0.0387335	0.0870706	0.394466	0.00222145	0.31795	0.691783	0.0106613	0.0130247	0.691783	0.967753	0.0902152	0.13966	0.158359	0.403589	0.480881	0.67987	0.000412151	0.0514609	0.040374	0.00196215	0.189775	0.000838172	0.431685	0.15352	0.0123953	0.814578	0.114782	0.122666	0.302331	0.789553	0.238288	0.0840126	0.954866	0.00402907	0.00068102	0.0514609	0.251642	0.251642	0.522282	0.0101319	0.201179	0.777118	0.0101319
Fatty Acid Activation	0.233398	0.569336	0.677246	0.969727	0.518555	0.733398	0.233398	0.969727	0.677246	0.909668	0.677246	0.129395	0.569336	0.518555	0.569336	1	0.677246	0.233398	0.518555	0.677246	0.969727	0.733398	0.339355	0.469727	0.423828	0.62207	0.62207	0.677246	0.266113	0.677246	0.62207	0.30127	0.733398	0.850098	0.677246	0.569336	0.569336	0.518555	0.791016	0.791016	0.233398	0.969727	0.0268555	0.850098	0.850098	1	0.339355	0.569336	0.969727
Gluconeogenesis	0.409098	0.0214844	0.521673	0.621513	0.20245	0.812355	0.153646	0.368277	0.189348	0.647655	0.621513	0.452375	0.230513	0.545876	0.756166	0.261099	0.701181	0.869488	0.277355	0.869488	0.0484409	0.956329	0.08255	0.388376	0.898317	0.430433	0.521673	0.0055809	0.756166	0.0214844	0.230513	0.0120792	0.0214844	0.595819	0.000322342	0.34881	0.869488	0.113987	0.784126	0.08255	0.898317	0.898317	1	0.927279	0.329983	0.784126	0.105398	0.0295753	0.570597
Glutaminolysis	0.587891	0.00341797	0.497314	0.839355	0.454834	0.109863	0.00805664	0.146484	0.684814	0.010498	0.216309	0.0170898	0.0327148	0.00610352	0.786865	0.3396	0.892578	0.541748	0.635498	0.454834	0.839355	0.0266113	0.00463867	0.010498	0.587891	0.0803223	0.786865	0.00170898	0.839355	0.00463867	0.0397949	0.0327148	0.497314	0.497314	0.0942383	0.454834	0.735352	0.0134277	0.127197	0.0012207	0.892578	0.497314	0.273438	0.786865	0.30542	0.146484	0.243896	0.541748	0.0266113
Glycolysis	0.218219	0.207617	0.89957	0.406112	0.22919	0.966447	0.302899	0.455874	0.966447	0.603311	0.966447	0.422341	0.252249	0.725741	0.187501	0.302899	0.422341	0.508766	0.14335	0.988813	0.00589764	0.663444	0.289667	0.240533	0.944107	0.623094	0.643142	0.00433505	0.187501	0.0178703	0.833373	0.00314307	0.0314816	0.37475	0.00177956	0.16881	0.768296	0.0456797	0.37475	0.0291313	0.22919	0.855336	0.159985	0.527059	0.22919	0.0456797	0.0339851	0.00390065	0.0893732
Ketogenesis	0.3125	0.0625	0.84375	0.21875	0.6875	0.15625	0.03125	0.4375	0.6875	0.03125	0.5625	0.4375	0.3125	0.5625	0.84375	1	0.4375	0.84375	0.09375	0.5625	0.03125	0.84375	0.0625	0.84375	0.5625	0.15625	0.84375	0.4375	1	0.5625	0.15625	0.84375	0.15625	0.4375	0.6875	0.6875	0.6875	0.15625	0.0625	0.03125	0.4375	0.15625	1	0.4375	0.09375	0.0625	1	1	0.09375
Ketolysis	0.6875	0.15625	0.84375	0.15625	0.84375	0.21875	0.84375	0.4375	0.5625	0.09375	0.4375	0.84375	1	0.84375	0.4375	0.6875	0.5625	1	0.09375	0.5625	0.21875	0.84375	0.3125	0.6875	1	0.6875	1	0.5625	1	0.5625	0.84375	1	0.5625	0.5625	0.4375	1	0.6875	0.3125	0.15625	0.21875	0.5625	0.4375	0.84375	0.84375	0.6875	0.3125	0.3125	0.5625	0.21875
Lipogenesis	5.45e-05	2.36e-08	0.11185	0.000798407	1	0.826382	1.69e-06	0.00386751	0.774995	0.000280576	0.201593	0.00239223	0.646304	0.910046	0.0725063	0.878507	0.0703392	0.562668	0.734557	0.178696	0.00509685	0.0725063	0.196855	0.857582	0.899515	0.00290809	0.608506	5.58e-10	0.00320132	0.000248168	0.142349	1	0.183117	0.420212	2.64e-05	6.27e-05	0.443733	2.92e-06	0.000115358	9.6e-06	0.375381	0.816039	0.231737	0.282584	0.157751	0.124716	0.201593	0.0158762	0.00386751
Oxpho Complex V	0.519531	0.000976563	0.27832	0.831055	0.320312	0.700195	0.000976563	0.898438	0.174805	0.519531	0.27832	0.00488281	0.96582	0.700195	0.413086	0.320312	0.206055	0.00195312	0.96582	0.637695	0.96582	0.519531	0.365234	0.147461	1	0.898438	0.240234	0.000976563	0.0419922	0.00195312	0.147461	0.00683594	1	0.365234	0.0537109	0.365234	0.206055	0.00292969	0.764648	0.000976563	0.898438	0.101562	0.174805	0.898438	0.365234	0.365234	0.0244141	0.898438	0.464844
Oxpho Complex IV	0.0362339	0.000209808	0.388376	0.329983	0.0484409	0.105398	6.29e-05	0.0171814	0.00315285	0.132727	0.294252	0.0362339	0.647655	0.0758514	0.132727	0.261099	0.521673	0.000167847	0.985435	0.311794	0.34881	0.869488	0.388376	0.294252	0.0484409	0.840822	0.123093	0.00422096	0.674223	0.00101662	0.00120926	0.00365448	0.521673	0.570597	0.0362339	0.00943565	0.230513	0.00365448	0.277355	0.000133514	0.985435	0.812355	0.00101662	0.0106888	0.869488	0.812355	0.000482559	0.142906	0.409098
Oxpho Complex III	0.625	0.125	1	0.625	0.875	0.125	0.125	0.875	1	0.25	0.125	0.25	0.625	0.25	0.625	0.25	0.625	0.375	0.625	1	0.875	1	0.125	0.125	0.875	0.125	1	0.125	0.375	0.125	0.125	0.375	0.875	0.625	0.375	0.625	0.625	0.25	0.625	0.125	0.625	0.25	1	0.875	0.25	0.125	0.375	0.875	0.125
Oxpho Complex I	0.164184	0.000951774	0.823577	0.919297	0.164184	0.542528	0.000137394	0.114177	0.00993151	0.100397	0.00870546	0.00403179	0.80783	0.109432	0.0605652	0.640825	0.198076	1.22e-05	0.228553	0.228553	0.655438	0.124134	0.776569	0.228553	0.359878	1	0.370741	0.00218777	0.129353	0.00256009	6.92e-06	0.000344958	0.109432	0.0164312	0.0666647	0.0247861	0.464545	0.000110582	0.381798	1.42e-06	0.0961016	0.0549216	0.00374443	0.370741	0.0879386	0.0196608	0.00158328	0.685047	0.919297
Oxpho Complex II	0.25	0.125	0.875	1	0.125	0.875	0.625	0.875	0.125	0.125	0.125	0.125	0.625	0.625	0.375	0.625	0.375	0.125	0.625	0.625	0.875	0.625	0.375	0.625	0.375	0.125	0.25	0.125	1	0.125	0.625	0.125	0.25	0.875	0.125	0.125	0.625	0.125	0.125	0.125	0.25	0.125	0.375	0.125	0.875	0.25	0.125	0.125	0.25
Pentose Phosphate Path	0.078125	0.21875	0.078125	0.296875	0.46875	0.578125	0.8125	0.21875	0.8125	0.015625	0.6875	0.9375	0.03125	0.109375	0.109375	0.375	0.375	0.8125	0.6875	0.078125	0.375	0.375	0.078125	0.015625	0.9375	0.109375	0.03125	0.109375	0.109375	0.6875	0.015625	0.375	0.296875	0.046875	0.375	0.21875	0.015625	0.078125	0.296875	0.015625	0.46875	0.21875	0.9375	0.078125	0.21875	0.109375	0.21875	0.9375	0.375
TCA Cycle	0.143773	4.1e-07	0.661805	0.694702	0.362001	0.03793	0.0191131	0.125621	0.0336814	6.32e-05	0.000525579	1.29e-05	0.0156326	0.00406074	0.728166	0.170906	0.305226	0.0232242	0.350163	0.284213	0.438001	0.0102569	0.000135325	0.0477472	0.661805	8.2e-05	0.119971	4.1e-07	0.99106	9.4e-06	0.00117213	6.56e-07	0.848904	0.209804	0.00170479	0.0451183	0.362001	9.4e-06	0.0136237	0.00030598	0.0280502	0.00885972	0.226977	0.114516	0.0856554	0.00106452	0.000244141	0.973185	0.00223392
One-carbon Metabolism	0.612344	0.34285	0.317407	0.787129	0.672929	0.334232	0.0874476	0.946191	0.179124	0.0811341	0.865999	0.542938	0.112619	0.044472	0.839524	0.636298	0.0260864	0.932767	0.588786	0.800149	0.168191	0.82635	0.190563	0.157753	0.044472	0.710331	0.0463934	0.00179402	0.761264	0.612344	0.162911	0.0723445	0.456777	0.262857	0.95963	0.426512	0.636298	0.986539	0.334232	0.221425	0.416682	0.157753	0.168191	0.46712	0.520683	0.234696	0.531753	0.477588	0.248505
Pyruvate to Acetyl CoA	1	0.125	0.1875	0.3125	0.3125	0.0625	0.3125	0.625	0.8125	0.4375	0.0625	0.0625	0.625	0.3125	0.8125	0.3125	0.1875	0.0625	0.1875	0.625	0.8125	0.125	0.1875	0.8125	1	0.8125	0.0625	0.0625	1	0.0625	0.0625	0.0625	0.4375	0.0625	0.625	0.625	1	0.125	0.4375	0.0625	0.625	0.625	0.4375	0.125	0.3125	0.1875	0.0625	0.4375	0.0625
Lactate generation	0.5	0.75	0.5	1	1	0.5	0.75	0.75	1	0.75	0.5	0.25	0.5	0.5	0.5	1	0.75	0.25	0.5	0.5	1	0.5	0.25	0.5	1	0.5	1	0.75	1	0.5	0.75	0.25	0.75	0.5	1	1	0.5	0.25	0.25	0.25	0.25	0.5	0.5	0.25	0.5	0.5	0.25	1	0.75
Proline synthesis	0.625	1	0.625	0.625	0.25	0.625	0.625	0.25	0.375	0.375	0.25	0.375	0.25	0.125	0.125	0.375	0.25	0.375	0.375	0.375	0.125	0.25	0.125	0.375	0.625	0.625	0.125	0.625	0.125	1	0.625	0.625	0.375	0.875	0.375	0.875	0.625	0.625	0.25	0.625	0.625	0.875	0.875	0.125	1	0.875	1	0.625	0.875
Proline degradation	0.375	0.625	0.625	0.625	0.875	0.625	0.875	1	1	1	0.875	0.625	0.625	1	0.375	0.875	0.875	0.875	0.375	0.25	0.125	0.375	0.875	0.625	0.875	0.875	0.125	0.625	0.25	0.25	0.125	0.25	0.125	0.125	0.625	0.375	0.125	0.875	0.25	0.25	0.125	0.125	0.625	0.125	0.875	0.875	0.875	0.625	0.875
[truncated: 62 more columns]
