# Supplementary material for: Metabolic heterogeneity signature of primary treatment-naïve prostate cancer
Source: Oncotarget. 2017 Feb 9;8(16):25928–41. doi: 10.18632/oncotarget.15237 (PMC5432227; doi:10.18632/oncotarget.15237)
Supplement: Supplementary file 5 [file oncotarget-08-25928-s005.xlsx]

## Sheet: Sheet1
Supplementary Table 5. MSKCC Pathways Scores
Pathway	PCA0002	PCA0003	PCA0005	PCA0007	PCA0008	PCA0010	PCA0011	PCA0012	PCA0013	PCA0014	PCA0015	PCA0017	PCA0018	PCA0020	PCA0021	PCA0024	PCA0025	PCA0026	PCA0027	PCA0029	PCA0030	PCA0033	PCA0034	PCA0035	PCA0036	PCA0037	PCA0038	PCA0040	PCA0052	PCA0057	PCA0058	PCA0062	PCA0063	PCA0064	PCA0065	PCA0066	PCA0068	PCA0074	PCA0075	PCA0077	PCA0081	PCA0082	PCA0083	PCA0084	PCA0086	PCA0087	PCA0089	PCA0090	PCA0093
Cholesterogenesis	-0.7794	-1.2769	-0.3072	1.2413	-0.4509	-0.3856	-0.8723	0.6655	-0.1076	0.8566	0.0791	-0.8489	-0.1035	-0.3125	-0.7688	0.4225	-0.3635	-0.1871	0.8948	0.5874	-0.7745	-0.5623	0.4193	-0.3985	-0.156	0.9143	-0.1974	-1.0552	-0.5295	-0.9644	0.319	-0.2871	0.7295	0.3756	-0.7426	-0.5197	-0.276	-0.7196	-0.7615	-0.6617	0.3812	0.3464	0.1527	-0.411	0.8764	1.1343	-0.1823	-0.4868	0.9426
CDP_Choline	0.7016	-0.6834	0.3091	-0.5202	0.1455	1.4302	-0.5632	1.0349	0.2189	0.6025	0.1594	-1.2398	1.353	0.4377	0.1658	-0.7325	-0.4724	-0.7222	0.2934	0.003	1.0807	0.5609	1.7567	1.3542	0.0889	0.7819	0.6395	-1.8208	1.1093	-2.6231	0.6532	-0.5294	0.351	-0.9544	0.0887	-0.3655	-0.1461	-0.4642	-0.1626	-0.2232	-0.9202	0.0104	0.2847	-0.8118	1.467	0.5886	-1.6381	0.524	0.4793
Choline_PhosphoCholine	1.5562	-0.6161	1.214	1.476	0.7421	0.2482	-0.846	0.8044	0.8383	1.3939	0.046	0.2759	1.8094	1.7037	1.5848	1.1064	1.1518	0.2634	0.6061	1.4622	1.2861	0.7255	1.8341	1.7272	0.8274	1.6071	1.6801	-1.2066	1.2357	0.0731	0.2697	-0.6854	2.1649	2.0838	-0.4015	0.8297	0.7723	0.2401	0.8095	-0.8766	1.2151	1.2878	1.3394	0.4363	1.3692	2.6476	0.1932	0.36	1.7347
Fatty Acid B-oxidation	-0.3	-0.5133	0.3726	0.5259	0.3283	0.6247	-0.2441	0.0996	0.098	0.7265	0.2193	-0.1875	0.4717	0.3367	0.0813	0.2032	0.3992	0.4438	0.6668	0.2426	-0.2577	0.1662	0.9269	0.4498	0.5103	1.2321	0.2518	-0.9725	0.1932	0.01	1.1548	0.0288	0.7072	0.3092	-0.0457	0.0759	0.4433	-0.5847	0.3066	-0.5525	0.7067	0.7318	0.256	0.2847	0.4349	0.8358	-0.1916	0.068	0.6061
Fatty Acid Activation	-0.3143	-0.2715	0.3736	-0.249	0.1076	0.6406	-0.2573	-0.0703	0.187	-0.019	-0.2655	0.9093	0.311	0.101	0.1147	0.4866	-0.1645	0.6475	0.4551	-0.4112	-0.0997	0.1284	0.4398	-0.0236	0.2499	-0.2908	0.1154	0.0048	-0.36	0.5707	-0.2578	0.2542	-0.0772	-0.1537	-0.0092	0.3708	-0.6875	0.3638	-0.2441	0.0776	0.4219	-0.2106	0.8532	0.196	-0.1755	-0.5728	1.1363	-0.4558	-0.1239
Gluconeogenesis	0.2559	-0.8789	-0.2955	-0.3406	0.4292	0.4594	-0.8011	0.0979	-0.2031	0.17	0.7545	-0.3857	0.766	-0.2258	-0.125	-0.2304	-0.1452	0.0567	-0.2205	-0.1362	0.5414	-0.1364	0.4483	0.2066	0.1484	-0.6707	0.1812	-0.9163	-0.1704	-1.4802	0.3879	-0.7059	-0.8457	-0.1553	-0.8025	-0.2578	-0.2252	-0.695	0.0319	-0.6373	0.037	0.0189	-0.0334	-0.2107	-0.2996	-0.0132	-0.5953	-0.6518	-0.2274
Glutaminolysis	0.2218	-0.9477	0.0251	0.0957	-0.0193	0.7731	-1.2479	0.3035	0.0133	0.6369	1.2671	-0.6692	0.6705	0.832	-0.2542	-0.2101	0.0568	-0.4086	-0.238	0.124	0.078	-0.6015	0.8113	0.7707	0.156	0.6098	0.2952	-1.257	0.1072	-1.7214	1.1047	-0.5103	-0.6586	0.5166	-0.3974	0.0206	0.0375	-0.8571	-0.5049	-0.6744	0.0409	0.5535	-0.3349	0.2049	0.3173	0.6471	-0.9383	-0.3903	0.6115
Glycolysis	0.2559	-0.8609	-0.2853	-0.3473	0.194	0.0409	-0.4822	0.0703	0.0227	-0.223	-0.0494	-0.6892	-0.079	-0.1115	-0.3531	-0.3843	-0.0791	-0.232	-0.6071	-0.1675	0.6979	-0.2194	0.1718	0.0018	0.1415	-0.5335	0.1351	-1.1122	-0.5868	-1.412	-0.3644	-1.3144	-0.9534	-0.1882	-1.1312	-0.2974	-0.2484	-0.5931	-0.341	-0.541	-0.1222	-0.2663	0.4232	-0.4155	-0.4773	-0.9119	-0.8632	-0.712	-0.7825
Ketogenesis	-0.866	-1.6875	-0.1707	0.8874	0.2039	0.5046	-0.9615	0.3896	0.4535	1.2343	0.1856	-0.906	0.3199	0.2243	-0.1333	0.111	0.3958	0.1509	0.9586	0.4449	-0.8698	-0.2896	0.7387	-0.4222	-0.4629	1.3326	0.154	-0.9418	-0.135	-1.0583	1.3775	-0.1587	0.944	0.6372	-0.0873	-0.4758	0.0657	-0.4863	-0.8393	-0.6014	1.2165	1.2806	0.2829	-0.5533	0.6877	1.2922	-0.371	-0.0595	0.68
Ketolysis	0.1322	-1.1884	-0.0291	0.8874	-0.1232	0.6346	0.4188	0.4069	0.2171	0.7888	0.4515	-0.9829	0.1005	-0.3821	-0.3858	0.1862	0.2478	-0.0074	0.8715	0.4449	-0.9165	0.0662	0.522	-0.434	0.1401	0.6107	0.0172	-0.8408	-0.1591	-1.0583	-0.0031	0.1218	1.3801	1.093	0.2472	-0.0138	0.067	-0.5435	-0.8932	-0.4733	0.6784	0.8725	0.156	-0.0234	0.7975	1.1589	-0.2384	0.4082	0.96
Lipogenesis	-0.745	-1.2129	-0.2759	0.9767	-0.0921	0.0218	-0.8567	0.4419	-0.1958	0.7481	0.1792	-0.8049	0.0774	-0.1979	-0.4116	0.0525	-0.617	0.0155	0.1564	0.2576	-0.741	-0.5692	0.2633	-0.3149	-0.1449	0.7193	-0.2473	-1.0743	-0.5457	-0.9719	0.4357	-0.0704	0.3157	0.1852	-0.5718	-0.5801	-0.1399	-0.688	-0.7743	-0.6741	0.363	0.2378	0.4004	-0.3666	0.3965	0.7119	-0.1311	-0.5383	0.5814
Oxpho Complex V	-0.0312	-1.8121	0.492	-0.1103	0.356	-0.279	-1.2498	-0.1262	-0.4409	0.2246	0.5962	-1.1785	0.1181	-0.1313	-0.2769	-0.1298	-0.347	-1.0842	0.3598	-0.001	0.0561	-0.269	0.3761	0.819	0.0506	0.0304	0.3196	-0.9289	-0.6444	-1.4171	1.3083	-0.5185	0.3413	0.6788	-0.2619	-0.2943	-0.2676	-0.4906	0.1155	-0.7724	0.2333	0.8287	-0.1684	-0.2107	0.4056	1.1338	-0.4217	0.2001	1.044
Oxpho Complex IV	-0.3763	-1.3135	0.2482	-0.1922	-0.4603	-0.3888	-1.292	-0.2671	-1.0377	0.3094	0.382	-0.8317	0.1693	-0.2643	-0.6435	-0.177	0.0598	-1.6246	-0.2721	-0.1331	-0.1239	-0.0093	-0.2595	-0.2589	-0.5039	-0.0074	0.295	-0.9006	-0.3551	-1.2914	1.1624	-0.826	0.1633	0.3123	-0.1757	-0.9445	0.0961	-0.5302	-0.0951	-1.0804	-0.0657	0.1044	-1.1259	0.6689	0.3873	0.0383	-1.0016	-0.3021	-0.3171
Oxpho Complex III	-0.2731	-1.8283	0.2416	0.0899	0.0526	0.711	-1.3801	0.0312	-0.012	0.9908	0.6797	-1.2592	0.526	0.4833	-0.1705	-0.4498	-0.5053	-1.1273	0.8824	-0.0017	-0.3111	-0.4014	0.8386	0.9343	-0.2025	0.8319	-0.2797	-1.1198	-0.5168	-2.0124	0.8155	-0.6152	0.3256	0.5075	-0.1834	-0.6539	0.1184	-0.8623	-0.3079	-1.3054	0.3744	0.6965	0.0501	-0.5913	0.7543	0.8013	-0.8988	0.4954	0.8725
Oxpho Complex I	-0.2802	-0.8012	-0.1489	-0.1715	-0.2981	-0.0654	-0.7836	-0.2738	-0.2197	0.4304	0.809	-0.9089	0.1491	-0.2037	-0.5343	0.028	-0.1077	-1.8306	0.2961	0.0835	-0.0379	-0.1958	-0.107	0.1652	-0.2853	-0.1354	0.2655	-1.2335	-0.1405	-1.434	1.1916	-1.319	0.4011	0.7457	-0.4881	-0.6498	-0.2077	-0.6845	-0.1305	-0.9183	0.1182	0.3701	-0.9758	0.1568	0.4232	1.0412	-1.2422	0.1068	0.0399
Oxpho Complex II	-0.816	-1.5489	-0.023	0.108	-1.0101	0.0413	-0.1687	-0.0057	-0.4653	0.6615	1.7882	-2.0891	0.1724	0.381	-0.6553	-0.3751	-0.4274	-1.6209	0.3258	0.2378	-0.3479	-0.0986	0.4807	-0.3003	-0.4057	1.4287	-1.0752	-2.3349	0.0157	-2.0914	0.3247	-0.6244	0.381	0.1431	-0.5966	-1.1373	0.2972	-1.6348	-0.9004	-1.2479	0.5124	0.9	-0.4591	-1.0441	0.3003	1.3061	-1.8035	-0.2708	0.9893
Pentose Phosphate Path	0.5681	-0.6586	1.3562	0.2381	-0.6443	0.4537	0.0369	0.2445	-0.2695	0.7626	0.628	-0.1071	1.2336	0.7859	0.3722	-0.1964	0.1845	-0.0128	-0.1579	0.5823	0.5958	0.2465	0.6916	1.3678	-0.1278	0.69	0.7531	-1.0113	0.9452	-0.9383	0.8184	-0.8203	1.0176	0.8722	-0.6687	-0.6903	0.5919	-0.536	-0.1451	-1.1032	-0.1563	0.5302	-0.1307	0.859	0.782	0.7535	-0.7826	0.1624	0.427
TCA Cycle	-0.2842	-1.4193	0.0752	0.1604	-0.2297	0.7628	-0.85	0.2185	-0.2378	0.8096	1.5264	-1.4929	0.6409	0.6174	-0.2219	-0.1993	-0.2838	-0.4113	0.3147	0.3238	0.0887	-0.5032	0.7884	0.386	0.0194	0.8371	-0.5557	-1.3369	0.0607	-2.1432	0.8195	-0.579	0.156	0.3221	-0.4327	-0.4911	0.08	-1.1024	-0.4659	-0.9434	0.4081	0.467	-0.3597	-0.3105	0.4143	1.0732	-1.1987	-0.1063	0.6412
One-carbon Metabolism	-0.148	-0.1494	0.2581	0.0523	-0.3649	-0.2112	-0.3523	-0.1062	0.1862	0.1847	0.041	0.1442	0.3376	0.2562	-0.1043	0.021	0.4201	-0.1232	-0.3764	0.0722	0.4273	0.0061	0.0092	0.2672	0.3514	0.0484	0.5373	-0.9478	0.1395	0.0508	0.5349	-0.3361	0.2208	0.2097	0.0919	-0.2265	-0.3484	0.0487	-0.0538	-0.0843	0.0255	0.2046	0.3287	0.2511	0.1208	0.4555	-0.2138	-0.1386	0.6264
Pyruvate to Acetyl CoA	-0.2577	-2.0836	0.5088	-0.3194	-0.9302	0.7525	-1.2806	-0.122	-0.9457	0.834	2.077	-1.5274	0.6215	0.9249	0.6806	-0.8957	-0.6221	-0.4675	1.0234	0.365	0.2546	-0.6611	1.1491	0.4757	0.5345	1.2723	-1.4218	-1.4468	0.0157	-2.5944	0.8428	-0.6426	0.3497	0.4383	-0.3629	0.7727	0.1225	-0.8404	-0.1261	-0.6771	0.2217	0.9456	-0.3883	-1.3748	0.8287	2.0539	-0.8686	0.5162	1.4019
Lactate generation	1.5622	0.0347	2.5125	0.3361	-0.5316	0.9581	1.0399	0.8844	0.4533	0.0129	2.5102	-1.4913	0.3953	1.758	2.0643	0.6519	-0.0622	-1.3966	2.4998	1.4377	-0.1173	-0.7858	1.1147	1.4444	-0.0378	1.434	0.0247	-0.229	0.6265	-0.7632	-0.7961	-1.6662	0.9866	1.3861	0.0832	-0.3647	0.9867	-1.1914	-0.8446	-0.422	-1.5194	1.9159	1.7485	-1.5018	1.5247	1.7082	-0.983	0.9471	0.5225
Proline synthesis	1.6892	-0.6824	0.6711	0.4629	1.7886	-0.3517	-0.2282	1.2341	1.3709	1.2068	-2.2985	1.2434	1.3631	1.2463	1.0618	1.2327	0.8677	0.7931	-0.7902	1.0863	1.1176	0.9326	1.9981	1.7245	0.7402	0.8269	2.1627	-0.4316	1.2616	0.0512	0.7386	-0.4747	-0.8756	0.643	-0.7702	0.3616	0.0419	0.6764	0.9001	-0.3587	1.0073	0.2047	0.3878	1.0049	-0.094	0.232	0.0868	-0.3278	-0.2882
Proline degradation	-0.6601	0.4383	-0.5169	-0.1471	-0.1339	-0.1647	-0.0998	-0.182	0.0276	0.1396	0.7613	-0.3524	-0.4016	0.0857	-0.324	-0.0646	0.3457	-0.0372	-0.6491	-0.4825	-0.7654	-0.5067	0.0456	-0.3354	0.2988	-0.1083	-0.452	-0.5028	-0.8906	-1.1888	-1.3109	-1.0843	-0.612	-0.3844	-0.0776	-0.7214	-1.4486	-0.9373	-1.4839	-0.8963	-0.7519	-1.1022	-0.6205	-1.4446	0.3103	0.2985	-1.4112	-0.21	-0.0184
[truncated: 62 more columns]
