# Supplementary material for: Metabolic heterogeneity signature of primary treatment-naïve prostate cancer
Source: Oncotarget. 2017 Feb 9;8(16):25928–41. doi: 10.18632/oncotarget.15237 (PMC5432227; doi:10.18632/oncotarget.15237)
Supplement: Supplementary file 6 [file oncotarget-08-25928-s006.xlsx]

## Sheet: Sheet1
Supplementary Table 6-MSKCC_Distribution of Heterogeneity
Distribution of Pathway Scores (Categories)	Category Score
Two-way heterogeneity	1
One-way hetoergeneity >1 (positively skewed)	2
One-way hetoergeneity <-1 (negatively skewed)	3
No heterogenity	4
Pathway	Category
Cholesterogenesis	1
CDP_Choline	1
Choline_PhosphoCholine	2
Fatty Acid Activation	4
Fatty Acid B-oxidation	4
Gluconeogenesis	1
Glutaminolysis	3
Glycolysis	3
Ketogenesis	1
Ketolysis	1
Lipogenesis	1
Oxpho Complex V	1
Oxpho Complex IV	1
Oxpho Complex III	1
Oxpho Complex II	1
Oxpho Complex I	1
Pentose Phoshate Path	1
TCA Cycle	1
Pyruvate to Acetyl CoA	3
Lactate generation	1
Proline synthesis	2
Proline degradation	3
One-Carbon Metabolism	2
